# Supplementary material for: Assessing the quantitative relationships between the impervious surface area and surface heat island effect during urban expansion
Source: PeerJ. 2021 Jul 23;9:e11854. doi: 10.7717/peerj.11854 (PMC8312497; doi:10.7717/peerj.11854)
Supplement: Supplemental Information 1 [file peerj-09-11854-s001.zip]

Archive with 6 entries (5 files):
- Dataset/
- Dataset/Dataset.docx
- Dataset/LC08_L1TP_129043_20140423_20180524_01_T1_MTL.txt
- Dataset/LC08_L1TP_129043_20200509_20200526_01_T1_MTL.txt
- Dataset/LE07_L1TP_129043_20020430_20170130_01_T1_MTL.txt
- Dataset/LT05_L1TP_129043_20080406_20161101_01_T1_MTL.txt
