# Supplementary material for: Assessing the quantitative relationships between the impervious surface area and surface heat island effect during urban expansion
Source: PeerJ. 2021 Jul 23;9:e11854. doi: 10.7717/peerj.11854 (PMC8312497; doi:10.7717/peerj.11854)
Supplement: Supplemental Information 1 [file peerj-09-11854-s001.zip › Dataset/LC08_L1TP_129043_20140423_20180524_01_T1_MTL.txt]

GROUP = L1_METADATA_FILE
  GROUP = METADATA_FILE_INFO
    ORIGIN = "Image courtesy of the U.S. Geological Survey"
    REQUEST_ID = "0501805237952_00019"
    LANDSAT_SCENE_ID = "LC81290432014113LGN02"
    LANDSAT_PRODUCT_ID = "LC08_L1TP_129043_20140423_20180524_01_T1"
    COLLECTION_NUMBER = 01
    FILE_DATE = 2018-05-24T04:07:34Z
    STATION_ID = "LGN"
    PROCESSING_SOFTWARE_VERSION = "LPGS_13.1.0"
  END_GROUP = METADATA_FILE_INFO
  GROUP = PRODUCT_METADATA
    DATA_TYPE = "L1TP"
    COLLECTION_CATEGORY = "T1"
    ELEVATION_SOURCE = "GLS2000"
    OUTPUT_FORMAT = "GEOTIFF"
    SPACECRAFT_ID = "LANDSAT_8"
    SENSOR_ID = "OLI_TIRS"
    WRS_PATH = 129
    WRS_ROW = 43
    NADIR_OFFNADIR = "NADIR"
    TARGET_WRS_PATH = 129
    TARGET_WRS_ROW = 43
    DATE_ACQUIRED = 2014-04-23
    SCENE_CENTER_TIME = "03:34:51.2931620Z"
    CORNER_UL_LAT_PRODUCT = 25.59214
    CORNER_UL_LON_PRODUCT = 101.92487
    CORNER_UR_LAT_PRODUCT = 25.62242
    CORNER_UR_LON_PRODUCT = 104.22110
    CORNER_LL_LAT_PRODUCT = 23.46821
    CORNER_LL_LON_PRODUCT = 101.97623
    CORNER_LR_LAT_PRODUCT = 23.49567
    CORNER_LR_LON_PRODUCT = 104.23413
    CORNER_UL_PROJECTION_X_PRODUCT = 191100.000
    CORNER_UL_PROJECTION_Y_PRODUCT = 2834100.000
    CORNER_UR_PROJECTION_X_PRODUCT = 421800.000
    CORNER_UR_PROJECTION_Y_PRODUCT = 2834100.000
    CORNER_LL_PROJECTION_X_PRODUCT = 191100.000
    CORNER_LL_PROJECTION_Y_PRODUCT = 2598600.000
    CORNER_LR_PROJECTION_X_PRODUCT = 421800.000
    CORNER_LR_PROJECTION_Y_PRODUCT = 2598600.000
    PANCHROMATIC_LINES = 15701
    PANCHROMATIC_SAMPLES = 15381
    REFLECTIVE_LINES = 7851
    REFLECTIVE_SAMPLES = 7691
    THERMAL_LINES = 7851
    THERMAL_SAMPLES = 7691
    FILE_NAME_BAND_1 = "LC08_L1TP_129043_20140423_20180524_01_T1_B1.TIF"
    FILE_NAME_BAND_2 = "LC08_L1TP_129043_20140423_20180524_01_T1_B2.TIF"
    FILE_NAME_BAND_3 = "LC08_L1TP_129043_20140423_20180524_01_T1_B3.TIF"
    FILE_NAME_BAND_4 = "LC08_L1TP_129043_20140423_20180524_01_T1_B4.TIF"
    FILE_NAME_BAND_5 = "LC08_L1TP_129043_20140423_20180524_01_T1_B5.TIF"
    FILE_NAME_BAND_6 = "LC08_L1TP_129043_20140423_20180524_01_T1_B6.TIF"
    FILE_NAME_BAND_7 = "LC08_L1TP_129043_20140423_20180524_01_T1_B7.TIF"
    FILE_NAME_BAND_8 = "LC08_L1TP_129043_20140423_20180524_01_T1_B8.TIF"
    FILE_NAME_BAND_9 = "LC08_L1TP_129043_20140423_20180524_01_T1_B9.TIF"
    FILE_NAME_BAND_10 = "LC08_L1TP_129043_20140423_20180524_01_T1_B10.TIF"
    FILE_NAME_BAND_11 = "LC08_L1TP_129043_20140423_20180524_01_T1_B11.TIF"
    FILE_NAME_BAND_QUALITY = "LC08_L1TP_129043_20140423_20180524_01_T1_BQA.TIF"
    ANGLE_COEFFICIENT_FILE_NAME = "LC08_L1TP_129043_20140423_20180524_01_T1_ANG.txt"
    METADATA_FILE_NAME = "LC08_L1TP_129043_20140423_20180524_01_T1_MTL.txt"
    CPF_NAME = "LC08CPF_20140401_20140630_01.01"
    BPF_NAME_OLI = "LO8BPF20140423032044_20140423034233.01"
    BPF_NAME_TIRS = "LT8BPF20140423031650_20140423034326.01"
    RLUT_FILE_NAME = "LC08RLUT_20130211_20150302_01_11.h5"
  END_GROUP = PRODUCT_METADATA
  GROUP = IMAGE_ATTRIBUTES
    CLOUD_COVER = 0.51
    CLOUD_COVER_LAND = 0.51
    IMAGE_QUALITY_OLI = 9
    IMAGE_QUALITY_TIRS = 9
    TIRS_SSM_MODEL = "ACTUAL"
    TIRS_SSM_POSITION_STATUS = "NOMINAL"
    TIRS_STRAY_LIGHT_CORRECTION_SOURCE = "TIRS"
    ROLL_ANGLE = -0.001
    SUN_AZIMUTH = 115.13744826
    SUN_ELEVATION = 65.30378410
    EARTH_SUN_DISTANCE = 1.0053902
    SATURATION_BAND_1 = "Y"
    SATURATION_BAND_2 = "Y"
    SATURATION_BAND_3 = "Y"
    SATURATION_BAND_4 = "Y"
    SATURATION_BAND_5 = "Y"
    SATURATION_BAND_6 = "Y"
    SATURATION_BAND_7 = "Y"
    SATURATION_BAND_8 = "N"
    SATURATION_BAND_9 = "N"
    GROUND_CONTROL_POINTS_VERSION = 4
    GROUND_CONTROL_POINTS_MODEL = 424
    GEOMETRIC_RMSE_MODEL = 8.193
    GEOMETRIC_RMSE_MODEL_Y = 6.154
    GEOMETRIC_RMSE_MODEL_X = 5.409
    GROUND_CONTROL_POINTS_VERIFY = 157
    GEOMETRIC_RMSE_VERIFY = 6.362
    TRUNCATION_OLI = "UPPER"
  END_GROUP = IMAGE_ATTRIBUTES
  GROUP = MIN_MAX_RADIANCE
    RADIANCE_MAXIMUM_BAND_1 = 751.93463
    RADIANCE_MINIMUM_BAND_1 = -62.09501
    RADIANCE_MAXIMUM_BAND_2 = 769.99023
    RADIANCE_MINIMUM_BAND_2 = -63.58604
    RADIANCE_MAXIMUM_BAND_3 = 709.53943
    RADIANCE_MINIMUM_BAND_3 = -58.59400
    RADIANCE_MAXIMUM_BAND_4 = 598.32361
    RADIANCE_MINIMUM_BAND_4 = -49.40976
    RADIANCE_MAXIMUM_BAND_5 = 366.14423
    RADIANCE_MINIMUM_BAND_5 = -30.23631
    RADIANCE_MAXIMUM_BAND_6 = 91.05674
    RADIANCE_MINIMUM_BAND_6 = -7.51950
    RADIANCE_MAXIMUM_BAND_7 = 30.69099
    RADIANCE_MINIMUM_BAND_7 = -2.53447
    RADIANCE_MAXIMUM_BAND_8 = 677.13770
    RADIANCE_MINIMUM_BAND_8 = -55.91825
    RADIANCE_MAXIMUM_BAND_9 = 143.09746
    RADIANCE_MINIMUM_BAND_9 = -11.81703
    RADIANCE_MAXIMUM_BAND_10 = 22.00180
    RADIANCE_MINIMUM_BAND_10 = 0.10033
    RADIANCE_MAXIMUM_BAND_11 = 22.00180
    RADIANCE_MINIMUM_BAND_11 = 0.10033
  END_GROUP = MIN_MAX_RADIANCE
  GROUP = MIN_MAX_REFLECTANCE
    REFLECTANCE_MAXIMUM_BAND_1 = 1.210700
    REFLECTANCE_MINIMUM_BAND_1 = -0.099980
    REFLECTANCE_MAXIMUM_BAND_2 = 1.210700
    REFLECTANCE_MINIMUM_BAND_2 = -0.099980
    REFLECTANCE_MAXIMUM_BAND_3 = 1.210700
    REFLECTANCE_MINIMUM_BAND_3 = -0.099980
    REFLECTANCE_MAXIMUM_BAND_4 = 1.210700
    REFLECTANCE_MINIMUM_BAND_4 = -0.099980
    REFLECTANCE_MAXIMUM_BAND_5 = 1.210700
    REFLECTANCE_MINIMUM_BAND_5 = -0.099980
    REFLECTANCE_MAXIMUM_BAND_6 = 1.210700
    REFLECTANCE_MINIMUM_BAND_6 = -0.099980
    REFLECTANCE_MAXIMUM_BAND_7 = 1.210700
    REFLECTANCE_MINIMUM_BAND_7 = -0.099980
    REFLECTANCE_MAXIMUM_BAND_8 = 1.210700
    REFLECTANCE_MINIMUM_BAND_8 = -0.099980
    REFLECTANCE_MAXIMUM_BAND_9 = 1.210700
    REFLECTANCE_MINIMUM_BAND_9 = -0.099980
  END_GROUP = MIN_MAX_REFLECTANCE
  GROUP = MIN_MAX_PIXEL_VALUE
    QUANTIZE_CAL_MAX_BAND_1 = 65535
    QUANTIZE_CAL_MIN_BAND_1 = 1
    QUANTIZE_CAL_MAX_BAND_2 = 65535
    QUANTIZE_CAL_MIN_BAND_2 = 1
    QUANTIZE_CAL_MAX_BAND_3 = 65535
    QUANTIZE_CAL_MIN_BAND_3 = 1
    QUANTIZE_CAL_MAX_BAND_4 = 65535
    QUANTIZE_CAL_MIN_BAND_4 = 1
    QUANTIZE_CAL_MAX_BAND_5 = 65535
    QUANTIZE_CAL_MIN_BAND_5 = 1
    QUANTIZE_CAL_MAX_BAND_6 = 65535
    QUANTIZE_CAL_MIN_BAND_6 = 1
    QUANTIZE_CAL_MAX_BAND_7 = 65535
    QUANTIZE_CAL_MIN_BAND_7 = 1
    QUANTIZE_CAL_MAX_BAND_8 = 65535
    QUANTIZE_CAL_MIN_BAND_8 = 1
    QUANTIZE_CAL_MAX_BAND_9 = 65535
    QUANTIZE_CAL_MIN_BAND_9 = 1
    QUANTIZE_CAL_MAX_BAND_10 = 65535
    QUANTIZE_CAL_MIN_BAND_10 = 1
    QUANTIZE_CAL_MAX_BAND_11 = 65535
    QUANTIZE_CAL_MIN_BAND_11 = 1
  END_GROUP = MIN_MAX_PIXEL_VALUE
  GROUP = RADIOMETRIC_RESCALING
    RADIANCE_MULT_BAND_1 = 1.2421E-02
    RADIANCE_MULT_BAND_2 = 1.2720E-02
    RADIANCE_MULT_BAND_3 = 1.1721E-02
    RADIANCE_MULT_BAND_4 = 9.8839E-03
    RADIANCE_MULT_BAND_5 = 6.0485E-03
    RADIANCE_MULT_BAND_6 = 1.5042E-03
    RADIANCE_MULT_BAND_7 = 5.0700E-04
    RADIANCE_MULT_BAND_8 = 1.1186E-02
    RADIANCE_MULT_BAND_9 = 2.3639E-03
    RADIANCE_MULT_BAND_10 = 3.3420E-04
    RADIANCE_MULT_BAND_11 = 3.3420E-04
    RADIANCE_ADD_BAND_1 = -62.10743
    RADIANCE_ADD_BAND_2 = -63.59876
    RADIANCE_ADD_BAND_3 = -58.60572
    RADIANCE_ADD_BAND_4 = -49.41964
    RADIANCE_ADD_BAND_5 = -30.24236
    RADIANCE_ADD_BAND_6 = -7.52100
    RADIANCE_ADD_BAND_7 = -2.53498
    RADIANCE_ADD_BAND_8 = -55.92943
    RADIANCE_ADD_BAND_9 = -11.81940
    RADIANCE_ADD_BAND_10 = 0.10000
    RADIANCE_ADD_BAND_11 = 0.10000
    REFLECTANCE_MULT_BAND_1 = 2.0000E-05
    REFLECTANCE_MULT_BAND_2 = 2.0000E-05
    REFLECTANCE_MULT_BAND_3 = 2.0000E-05
    REFLECTANCE_MULT_BAND_4 = 2.0000E-05
    REFLECTANCE_MULT_BAND_5 = 2.0000E-05
    REFLECTANCE_MULT_BAND_6 = 2.0000E-05
    REFLECTANCE_MULT_BAND_7 = 2.0000E-05
    REFLECTANCE_MULT_BAND_8 = 2.0000E-05
    REFLECTANCE_MULT_BAND_9 = 2.0000E-05
    REFLECTANCE_ADD_BAND_1 = -0.100000
    REFLECTANCE_ADD_BAND_2 = -0.100000
    REFLECTANCE_ADD_BAND_3 = -0.100000
    REFLECTANCE_ADD_BAND_4 = -0.100000
    REFLECTANCE_ADD_BAND_5 = -0.100000
    REFLECTANCE_ADD_BAND_6 = -0.100000
    REFLECTANCE_ADD_BAND_7 = -0.100000
    REFLECTANCE_ADD_BAND_8 = -0.100000
    REFLECTANCE_ADD_BAND_9 = -0.100000
  END_GROUP = RADIOMETRIC_RESCALING
  GROUP = TIRS_THERMAL_CONSTANTS
    K1_CONSTANT_BAND_10 = 774.8853
    K2_CONSTANT_BAND_10 = 1321.0789
    K1_CONSTANT_BAND_11 = 480.8883
    K2_CONSTANT_BAND_11 = 1201.1442
  END_GROUP = TIRS_THERMAL_CONSTANTS
  GROUP = PROJECTION_PARAMETERS
    MAP_PROJECTION = "UTM"
    DATUM = "WGS84"
    ELLIPSOID = "WGS84"
    UTM_ZONE = 48
    GRID_CELL_SIZE_PANCHROMATIC = 15.00
    GRID_CELL_SIZE_REFLECTIVE = 30.00
    GRID_CELL_SIZE_THERMAL = 30.00
    ORIENTATION = "NORTH_UP"
    RESAMPLING_OPTION = "CUBIC_CONVOLUTION"
  END_GROUP = PROJECTION_PARAMETERS
END_GROUP = L1_METADATA_FILE
END
